# Supplementary material for: MALDI-TOF mass spectrometry discriminates drug-susceptible and -resistant strains in Mycobacterium abscessus
Source: PLoS One. 2025 Mar 26;20(3):e0319809. doi: 10.1371/journal.pone.0319809 (PMC11940421; doi:10.1371/journal.pone.0319809)
Supplement: S1 File — (XLSX) [file pone.0319809.s004.xlsx]

## Sheet: Sheet1
							MIC value (µg/ml)					Drug susceptibility phenotype
Number of sample	Patient	Year of sample collection	Serial analysis	Selected organ	Species identification using MALDI-TOF	MALDI Score*	AMK	LZD	CLA	FOX		AMK2	LZD2	CLA2	FOX2		R: Resistant
1	Patient 1	2014	yes	Pulmonary	Mycobacterium abscessus	1.8	64	32	16	128		R	R	R	R		I: Intermidiate
2	Patient 1	2014	yes	Skin (neck)	Mycobacterium abscessus	2	8	32	0.25	128		S	R	S	R		S: Susceptible
3	Patient 1	2014	yes	Pulmonary	Mycobacterium abscessus	1.95	16	16	0.25	128		S	I	S	R
4	Patient 1	2014	yes	Pulmonary	Mycobacterium abscessus	1.7	8	16	0.25	128		S	I	S	R
5	Patient 1	2014	yes	Pulmonary	Mycobacterium abscessus	2	8	16	0.5	128		S	I	S	R
6	Patient 1	2014	yes	Pulmonary	Mycobacterium abscessus	1.88	64	32	16	128		R	R	R	R
7	Patient 1	2014	yes	Pulmonary	Mycobacterium abscessus	1.85	8	32	16	128		S	R	R	R
8	Patient 1	2014	yes	Pulmonary	Mycobacterium abscessus	1.96	8	32	16	128		S	R	R	R
9	Patient 1	2014	yes	Pulmonary	Mycobacterium abscessus	1.93	8	16	16	128		S	I	R	R
10	Patient 2	2013	no	Unknown source	Mycobacterium abscessus	1.84	32	16	16	64		I	I	R	I
11	Patient 2	2013	no	Skin (unk. Source)	Mycobacterium abscessus	2.02	4	4	16	64		S	S	R	I
12	Patient 3	2013	no	Lymhnode	Mycobacterium abscessus	2.02	8	32	8	64		S	R	R	I
13	Patient 3	2013	no	Pulmonary	Mycobacterium abscessus	1.82	64	32	16	128		R	R	R	R
14	Patient 3	2013	no	Lymhnode	Mycobacterium abscessus	2.02	32	32	16	128		I	R	R	R
15	Patient 4	2012	no	Lymhnode	Mycobacterium abscessus	2.03	16	32	16	128		S	R	R	R
16	Patient 5	2015	no	Eyes	Mycobacterium abscessus	1.7	32	32	2	128		I	R	S	R
17	Patient 6	2014	no	Pulmonary	Mycobacterium abscessus	2	8	32	0.5	128		S	R	S	R
18	Patient 6	2014	no	Pulmonary	Mycobacterium abscessus	2	8	32	4	128		S	R	I	R
19	Patient 7	2012	no	Pulmonary	Mycobacterium abscessus	1.85	8	32	4	128		S	R	I	R
20	Patient 7	2013	no	Pulmonary	Mycobacterium abscessus	2	8	32	0.25	128		S	R	S	R
21	Patient 7	2013	no	Pumonary	Mycobacterium abscessus	2.2	16	16	0.5	128		S	I	S	R
22	Patient 8	2015	no	Pulmonary	Mycobacterium abscessus	2	8	32	1	128		S	R	S	R
23	Patient 8	2016	no	Pulmonary	Mycobacterium abscessus	2.01	8	32	16	128		S	R	R	R
24	Patient 8	2018	no	Pulmonary	Mycobacterium abscessus	1.93	4	32	<0.06	64		S	R	S	I
25	Patient 9	2014	no	Pulmonary	Mycobacterium abscessus	2.05	16	32	0.25	64		S	R	S	I
26	Patient 10	2015	no	Pulmonary	Mycobacterium abscessus	2.24	8	16	4	128		S	I	I	R
27	Patient 10	2015	no	Pulmonary	Mycobacterium abscessus	2.06	8	32	8	128		S	R	R	R
28	Patient 10	2015	no	Pulmonary	Mycobacterium abscessus	1.92	8	32	8	128		S	R	R	R
29	Patient 11	2014	no	Pulmonary	Mycobacterium abscessus	1.95	32	32	8	128		I	R	R	R
30	Patient 12	2012	no	Pulmonary	Mycobacterium abscessus	1.96	8	32	0.12	128		S	R	S	R
31	Patient 12	2012	no	Pulmonary	Mycobacterium abscessus	2.06	8	16	0.12	128		S	I	S	R
32	Patient 13	2016	no	Pulmonary	Mycobacterium abscessus	1.74	8	32	0.5	128		S	R	S	R
33	Patient 13	2016	no	Pulmonary	Mycobacterium abscessus	1.94	4	16	0.25	128		S	I	S	R
34	Patient 13	2017	no	Pulmonary	Mycobacterium abscessus	1.99	16	16	>16	>128		S	I	R	R
35	Patient 13	2017	no	Pulmonary	Mycobacterium abscessus	2.18	8	4	>16	64		S	S	R	I
36	Patient 13	2018	no	Pulmonary	Mycobacterium abscessus	2.24	4	4	>16	64		S	S	R	I
37	Patient 14	2012	no	Blood/ BM	Mycobacterium abscessus	2.05	8	8	>16	128		S	S	R	R
38	Patient 14	2012	no	Blood/ BM	Mycobacterium abscessus	1.82	8	8	>16	64		S	S	R	I
39	Patient 15	2012	no	Skin (back)	Mycobacterium abscessus	2	16	32	16	128		S	R	S	R
40	Patient 16	2014	no	Pulmonary	Mycobacterium abscessus	2.16	8	16	8	128		S	I	R	R
41	Patient 16	2014	no	Pulmonary	Mycobacterium abscessus	1.97	8	32	1	128		S	R	S	R
42	Patient 16	2014	no	Pulmonary	Mycobacterium abscessus	2.24	8	16	8	128		S	I	R	R
43	Patient 16	2014	no	Pulmonary	Mycobacterium abscessus	2.06	8	32	8	128		S	R	R	R
44	Patient 17	2012	no	Pulmonary	Mycobacterium abscessus	2.01	8	4	4	128		S	S	R	R
45	Patient 17	2012	no	Lymhnode	Mycobacterium abscessus	2	4	8	2	32		S	S	S	I
46	Patient 18	2015	no	Blood/ BM	Mycobacterium abscessus	1.85	8	32	16	128		S	R	R	R
47	Patient 18	2015	no	Lymhnode	Mycobacterium abscessus	2.07	16	32	4	128		S	R	I	R
48	Patient 19	2015	no	Pulmonary	Mycobacterium abscessus	1.96	4	8	16	64		S	S	R	I
49	Patient 19	2016	no	Pulmonary	Mycobacterium abscessus	1.88	4	16	16	64		S	I	R	I
50	Patient 20	2017	no	Lymhnode (PUS)	Mycobacterium abscessus	2.13	4	4	1	128		S	S	S	R
					*MALDI Score indicates the level of confidence we can have in Species identification results
				Range	Interpretation
				2.00-3.00	High confidence identification
				1.70-1.99	Low confidence identification
				0.00-1.69	No organism identification possible
